# Supplementary material for: Quality of Bowel Preparation in the General Population
Source: Medicina (Kaunas). 2025 Dec 28;62(1):63. doi: 10.3390/medicina62010063 (PMC12843468; doi:10.3390/medicina62010063)
Supplement: Supplementary file 1 [file medicina-62-00063-s001.zip]

Archive with 1 entries (1 files):
- medicina-3998829-supplementary.pdf
